# Supplementary material for: Antheraea pernyi Suppressor of Cytokine Signaling 2 Negatively Modulates the JAK/STAT Pathway to Attenuate Microbial Infection
Source: Int J Mol Sci. 2022 Sep 8;23(18):10389. doi: 10.3390/ijms231810389 (PMC9499667; doi:10.3390/ijms231810389)
Supplement: Supplementary file 1 [file ijms-23-10389-s001.zip]

Archive with 3 entries (3 files):
- Figures and Tables (Supplementary materials).pdf
- File S1. Assembled sequence.txt
- File S2.xlsx
